# Supplementary material for: Palmitoylethanolamide Reduces Colon Cancer Cell Proliferation and Migration, Influences Tumor Cell Cycle and Exerts In Vivo Chemopreventive Effects
Source: Cancers (Basel). 2021 Apr 16;13(8):1923. doi: 10.3390/cancers13081923 (PMC8073478; doi:10.3390/cancers13081923)
Supplement: Supplementary file 1 [file cancers-13-01923-s001.zip]

Archive with 1 entries (1 files):
- cancers-1181723-supplementary.pdf
